# Supplementary material for: Proteomic profiling of cellulase-aid-extracted membrane proteins for functional identification of cellulose synthase complexes and their potential associated- components in cotton fibers
Source: Sci Rep. 2016 May 19;6:26356. doi: 10.1038/srep26356 (PMC4872218; doi:10.1038/srep26356)
Supplement: Supplementary Information [file srep26356-s2.xls]

## Sheet: Exp1-blank
Accession number	Protein name	The distinct peptide sequence
gi|324984035	GhCESA1	FDGIDR
gi|324984035	GhCESA1	INALVAK
gi|324984035	GhCESA1	LVYVSR
gi|324984035	GhCESA1	DPSELYR
gi|324984035	GhCESA1	AGAENALVR
gi|324984035	GhCESA1	SQDVGIHAR
gi|324984035	GhCESA1	KAGAENALVR
gi|324984035	GhCESA1	GSAPINLSDR
gi|324984035	GhCESA1	DIEGNELPR
gi|324984035	GhCESA1	DYEEYKIR
gi|324984035	GhCESA1	APEFYFSQK
gi|324984035	GhCESA1	NTVFFDVNMK
gi|324984035	GhCESA1	SMLISQTSFEK
gi|324984035	GhCESA1	EELDAAIFNLR
gi|324984035	GhCESA1	WSGVSIEDLWR
gi|324984035	GhCESA1	ATGDQSTMAAHLSK
gi|324984035	GhCESA1	REELDAAIFNLR
gi|324984035	GhCESA1	MLAGIDTNFTVTAK
gi|324984035	GhCESA1	AADDADFGELYIVK
gi|324984035	GhCESA1	QALYGYGPPSMPSFPK
gi|324984035	GhCESA1	DHPGMIQVFLGYSGAR
gi|324984035	GhCESA1	DAKREELDAAIFNLR
gi|324984035	GhCESA1	GSAPINLSDRLHQVLR
gi|219907965	GhCESA2	FDGIDR
gi|219907965	GhCESA2	INALVAK
gi|219907965	GhCESA2	LVYVSR
gi|219907965	GhCESA2	QTGPVLK
gi|219907965	GhCESA2	AGAENALVR
gi|219907965	GhCESA2	GLLGGLLYGK
gi|219907965	GhCESA2	KAGAENALVR
gi|219907965	GhCESA2	GSAPINLSDR
gi|219907965	GhCESA2	VHPSFVKER
gi|219907965	GhCESA2	KGLLGGLLYGK
gi|219907965	GhCESA2	APEFYFNEK
gi|219907965	GhCESA2	REYEEFKVR
gi|219907965	GhCESA2	ETYLDRLSLR
gi|219907965	GhCESA2	VPISSSLISPYR
gi|219907965	GhCESA2	WSGVSIQDWWR
gi|219907965	GhCESA2	VLAGVDTNFTVTAK
gi|219907965	GhCESA2	KVPISSSLISPYR
gi|219907965	GhCESA2	QALYGYDPPVSEK
gi|219907965	GhCESA2	AADDTEFGELYLFK
gi|219907965	GhCESA2	IDYLKDKVHPSFVK
gi|219907965	GhCESA2	GSAPINLSDRLHQVLR
gi|219907965	GhCESA2	KPEEGWVMQDGTPWPGNNTR
gi|219907965	GhCESA2	DHPGMIQVYLGSAGALDVDGKELPR
gi|219907965	GhCESA2	FGQSPVFIASTLMENGGLPEGTNSTSLIK
gi|376315426	GhCESA7	FDGIDR
gi|376315426	GhCESA7	INALVAK
gi|376315426	GhCESA7	LVYVSR
gi|376315426	GhCESA7	IDPFVMK
gi|376315426	GhCESA7	AGAMNALVR
gi|376315426	GhCESA7	GSAPINLSDR
gi|376315426	GhCESA7	NVVESILHGK
gi|376315426	GhCESA7	APEMYFTLK
gi|376315426	GhCESA7	NTVFFDINMK
gi|376315426	GhCESA7	REYEEFKVR
gi|376315426	GhCESA7	ETYLDRLSLR
gi|376315426	GhCESA7	WSGVSIEEWWR
gi|376315426	GhCESA7	QALYGYEPPKGPK
gi|376315426	GhCESA7	VLAGIDTNFTVTSK
gi|376315426	GhCESA7	VDYLKDKVQPTFVK
gi|376315426	GhCESA7	GSAPINLSDRLNQVLR
gi|376315426	GhCESA7	NELVVIHGHEEPKPLK
gi|376315426	GhCESA7	DHPGMIQVFLGQSGGHDTEGNELPR
gi|376315426	GhCESA7	FGQSAIFVTSTLMEQGGVPPSSSPAALLK
gi|376315428	GhCESA8	FDGIDR
gi|376315428	GhCESA8	INALVAK
gi|376315428	GhCESA8	FAIEPR
gi|376315428	GhCESA8	LVYVSR
gi|376315428	GhCESA8	IDPFVMK
gi|376315428	GhCESA8	AGAMNALVR
gi|376315428	GhCESA8	GSAPINLSDR
gi|376315428	GhCESA8	APEMYFTLK
gi|376315428	GhCESA8	NIAESMLHGK
gi|376315428	GhCESA8	NTVFFDINMK
gi|376315428	GhCESA8	REYEEFKVR
gi|376315428	GhCESA8	ETYLDRLSLR
gi|376315428	GhCESA8	VHPYPMSEPGSAR
gi|376315428	GhCESA8	WSGVSIEEWWR
gi|376315428	GhCESA8	VLAGIDTNFTVTSK
gi|376315428	GhCESA8	VDYLKDKVQPTFVK
gi|376315428	GhCESA8	GSAPINLSDRLNQVLR
gi|376315428	GhCESA8	NELVVIHGHEEPKPLK
gi|376315428	GhCESA8	MSYGRGPEDDEGLQIPPGLAGVR
gi|376315428	GhCESA8	SRPVSGEFPIGSSLAYGEHMSNKR
gi|376315428	GhCESA8	DHPGMIQVFLGQSGGHDTEGNELPR
gi|376315428	GhCESA8	FGQSAIFVTSTLMEQGGVPPSSSPAALLK
gi|37529490	alpha-tubulin 4	LSVDYGKK
gi|37529490	alpha-tubulin 4	DVNAAVATIK
gi|37529490	alpha-tubulin 4	LVSQVISSLTASLR
gi|37529490	alpha-tubulin 4	SLDIERPTYTNLNR
gi|37529490	alpha-tubulin 4	AVFVDLEPTVIDEVR
gi|37529490	alpha-tubulin 4	IHFMLSSYAPVISAEK
gi|37529490	alpha-tubulin 4	TVGGGDDAFNTFFSETGAGK
gi|37529490	alpha-tubulin 4	QLFHPEQLISGKEDAANNFAR
gi|37529490	alpha-tubulin 4	FDGALNVDVTEFQTNLVPYPR
gi|37529490	alpha-tubulin 4	AYHEQLSVAEITNSAFEPSSMMAK
gi|223453022	beta-tubulin 3	LAVNLIPFPR
gi|223453022	beta-tubulin 3	VSEQFTAMFR
gi|223453022	beta-tubulin 3	YIGSSDLQLER
gi|223453022	beta-tubulin 3	EVDEQMINVQNK
gi|223453022	beta-tubulin 3	LHFFMVGFAPLTSR
gi|223453022	beta-tubulin 3	AVLMDLEPGTMDSVR
gi|223453022	beta-tubulin 3	NSSYFVEWIPNNVK
gi|223453022	beta-tubulin 3	ALTVPELTQQMWDAK
gi|223453022	beta-tubulin 3	GHYTEGAELIDAVLDVVRK
gi|223453022	beta-tubulin 3	TGPYGQIFRPDNFVFGQSGAGNNWAK
gi|37529498	beta-tubulin 7	LAVNLIPFPR
gi|37529498	beta-tubulin 7	LTNPSFGDLNR
gi|37529498	beta-tubulin 7	VNVYYNEASGGR
gi|37529498	beta-tubulin 7	EVDEQMINVQNK
gi|37529498	beta-tubulin 7	NSSYFVEWIPNNVK
gi|37529498	beta-tubulin 7	GHYTEGAELIDSVLDVVR
gi|37529498	beta-tubulin 7	GHYTEGAELIDSVLDVVRK
gi|32454474	endo-1,4-beta-glucanase (KOR)	NLQDLDR
gi|32454474	endo-1,4-beta-glucanase (KOR)	ALMFFNAQR
gi|258489633	sucrose synthase 1	NEILALLSR
gi|258489633	sucrose synthase 1	VYGTEYSDILR
gi|258489633	sucrose synthase 1	LLTLTGVYGFWK
gi|4588012	putative callose synthase catalytic subunit (GhCALS)	LLEFYR
gi|4588012	putative callose synthase catalytic subunit (GhCALS)	KALMLQTYLERENAR
gi|4588012	putative callose synthase catalytic subunit (GhCALS)	WCNYLCIQPVWSSLDAVSK
gi|211906518	glyceraldehyde-3-phosphate dehydrogenase C subunit	VIDLIR
gi|211906518	glyceraldehyde-3-phosphate dehydrogenase C subunit	SSIFDAK
gi|211906518	glyceraldehyde-3-phosphate dehydrogenase C subunit	LTGMAFR
gi|211906518	glyceraldehyde-3-phosphate dehydrogenase C subunit	IGINGFGR
gi|211906518	glyceraldehyde-3-phosphate dehydrogenase C subunit	TVDGPSMK
gi|211906518	glyceraldehyde-3-phosphate dehydrogenase C subunit	KVIISAPSK
gi|211906518	glyceraldehyde-3-phosphate dehydrogenase C subunit	KATYDEIK
gi|211906518	glyceraldehyde-3-phosphate dehydrogenase C subunit	AGIALNDNFVK
gi|211906518	glyceraldehyde-3-phosphate dehydrogenase C subunit	AAIKAESEGNLK
gi|211906518	glyceraldehyde-3-phosphate dehydrogenase C subunit	DAPMFVVGVNEK
gi|211906518	glyceraldehyde-3-phosphate dehydrogenase C subunit	AASFNIIPSSTGAAK
gi|211906518	glyceraldehyde-3-phosphate dehydrogenase C subunit	VPTVDVSVVDLTVR
gi|211906518	glyceraldehyde-3-phosphate dehydrogenase C subunit	TLLFGEKPVTVFGIR
gi|211906518	glyceraldehyde-3-phosphate dehydrogenase C subunit	LVTWYDNEWGYSSR
gi|211906518	glyceraldehyde-3-phosphate dehydrogenase C subunit	FGIVEGLMTTVHSITATQK
gi|211906518	glyceraldehyde-3-phosphate dehydrogenase C subunit	VIISAPSKDAPMFVVGVNEK
gi|211906518	glyceraldehyde-3-phosphate dehydrogenase C subunit	GILGYVDEDLVSTDFIGDNR
gi|211906518	glyceraldehyde-3-phosphate dehydrogenase C subunit	VINDKFGIVEGLMTTVHSITATQK
gi|213950353	UDP-glucuronic acid decarboxylase 2	IFNTYGPR
gi|213950353	UDP-glucuronic acid decarboxylase 2	GLPLMVSDFR
gi|213950353	UDP-glucuronic acid decarboxylase 2	VVSNFVAQALR
gi|213950353	UDP-glucuronic acid decarboxylase 2	TNVVGTLNMLGLAK
gi|213950353	UDP-glucuronic acid decarboxylase 2	GDSVIVVDNFFTGR
gi|213950353	UDP-glucuronic acid decarboxylase 2	SFQYVSDLVEGLMR
gi|213950353	UDP-glucuronic acid decarboxylase 2	IVVTGGAGFVGSHLVDR
gi|167313	vacuolar H+-ATPase catalytic subunit	LGDLFYR
gi|167313	vacuolar H+-ATPase catalytic subunit	SGDVYIPR
gi|167313	vacuolar H+-ATPase catalytic subunit	LNEDLTAGFR
gi|167313	vacuolar H+-ATPase catalytic subunit	LAADTPLLTGQR
gi|73761683	ubiquitin extension protein	TLADYNIQK
gi|73761683	ubiquitin extension protein	ESTLHLVLR
gi|73761683	ubiquitin extension protein	IQDKEGIPPDQQR
gi|73761683	ubiquitin extension protein	TITLEVESSDTIDNVK
gi|73761683	ubiquitin extension protein	TLADYNIQKESTLHLVLR
gi|62956018	3-ketoacyl-CoA reductase 1	GFAFQLAR
gi|62956018	3-ketoacyl-CoA reductase 1	VTQAVLPGMVK
gi|62956018	3-ketoacyl-CoA reductase 1	SSFFVPSTDGYAR
gi|2911803	plasma membrane H+-ATPase, partial	ADIGIAVADATDAAR
gi|606942	fasciclin-like arabinogalactan protein	SVLLYHALPR
gi|124488476	phenylcoumaran benzylic ether reductase-like protein	VLIIGGTGYLGK
gi|124488476	phenylcoumaran benzylic ether reductase-like protein	YTTVEEGLSHFV

## Sheet: Exp1-treated
Accession number	Protein name	The distinct peptide sequence
gi|324984035	GhCESA1	FDGIDR
gi|324984035	GhCESA1	INALVAK
gi|324984035	GhCESA1	LVYVSR
gi|324984035	GhCESA1	FSIEPR
gi|324984035	GhCESA1	DPSELYR
gi|324984035	GhCESA1	IDYLKDK
gi|324984035	GhCESA1	AGAENALVR
gi|324984035	GhCESA1	SQDVGIHAR
gi|324984035	GhCESA1	KAGAENALVR
gi|324984035	GhCESA1	GSAPINLSDR
gi|324984035	GhCESA1	DIEGNELPR
gi|324984035	GhCESA1	DYEEYKIR
gi|324984035	GhCESA1	APEFYFSQK
gi|324984035	GhCESA1	NTVFFDVNMK
gi|324984035	GhCESA1	GYEAWGPLFGK
gi|324984035	GhCESA1	SMLISQTSFEK
gi|324984035	GhCESA1	RDYEEYKIR
gi|324984035	GhCESA1	EELDAAIFNLR
gi|324984035	GhCESA1	EIDNYDEYER
gi|324984035	GhCESA1	WSGVSIEDLWR
gi|324984035	GhCESA1	WALGSVEIFLSR
gi|324984035	GhCESA1	ATGDQSTMAAHLSK
gi|324984035	GhCESA1	REELDAAIFNLR
gi|324984035	GhCESA1	MLAGIDTNFTVTAK
gi|324984035	GhCESA1	AADDADFGELYIVK
gi|324984035	GhCESA1	IDYLKDKVQPSFVK
gi|324984035	GhCESA1	DHPGMIQVFLGYSGAR
gi|324984035	GhCESA1	QALYGYGPPSMPSFPK
gi|324984035	GhCESA1	DAKREELDAAIFNLR
gi|324984035	GhCESA1	GSAPINLSDRLHQVLR
gi|324984035	GhCESA1	APEFYFSQKIDYLKDK
gi|324984035	GhCESA1	HISSVSTLDSEMTEDNGNPIWK
gi|324984035	GhCESA1	TFGLSSVFIESTLMENGGVAESANPSTLIK
gi|324984035	GhCESA1	EAEIPPEQQMEDKPAPDASQPLSTIIPIPK
gi|219907965	GhCESA2	FDGIDR
gi|219907965	GhCESA2	INALVAK
gi|219907965	GhCESA2	LVYVSR
gi|219907965	GhCESA2	QTGPVLK
gi|219907965	GhCESA2	HNVEPR
gi|219907965	GhCESA2	IDPFLPK
gi|219907965	GhCESA2	IDYLKDK
gi|219907965	GhCESA2	AGAENALVR
gi|219907965	GhCESA2	GLLGGLLYGK
gi|219907965	GhCESA2	KAGAENALVR
gi|219907965	GhCESA2	GSAPINLSDR
gi|219907965	GhCESA2	EYEEFKVR
gi|219907965	GhCESA2	KGLLGGLLYGK
gi|219907965	GhCESA2	APEFYFNEK
gi|219907965	GhCESA2	ETYLDRLSLR
gi|219907965	GhCESA2	VPISSSLISPYR
gi|219907965	GhCESA2	WALGSVEIFLSR
gi|219907965	GhCESA2	WSGVSIQDWWR
gi|219907965	GhCESA2	VLAGVDTNFTVTAK
gi|219907965	GhCESA2	KVPISSSLISPYR
gi|219907965	GhCESA2	QALYGYDPPVSEK
gi|219907965	GhCESA2	AADDTEFGELYLFK
gi|219907965	GhCESA2	IDYLKDKVHPSFVK
gi|219907965	GhCESA2	GSAPINLSDRLHQVLR
gi|219907965	GhCESA2	APEFYFNEKIDYLK
gi|219907965	GhCESA2	APEFYFNEKIDYLKDK
gi|219907965	GhCESA2	DLEGDKEIYGSEEWKER
gi|219907965	GhCESA2	KPEEGWVMQDGTPWPGNNTR
gi|219907965	GhCESA2	GLVSNDNGGNDPPEEDDYLLAEAR
gi|219907965	GhCESA2	AQKKPEEGWVMQDGTPWPGNNTR
gi|219907965	GhCESA2	DHPGMIQVYLGSAGALDVDGKELPR
gi|219907965	GhCESA2	FGQSPVFIASTLMENGGLPEGTNSTSLIK
gi|376315426	GhCESA7	MVIVAR
gi|376315426	GhCESA7	FDGIDR
gi|376315426	GhCESA7	INALVAK
gi|376315426	GhCESA7	LVYVSR
gi|376315426	GhCESA7	VQPTFVK
gi|376315426	GhCESA7	AGAMNALVR
gi|376315426	GhCESA7	GSAPINLSDR
gi|376315426	GhCESA7	KAGAMNALVR
gi|376315426	GhCESA7	NVVESILHGK
gi|376315426	GhCESA7	EYEEFKVR
gi|376315426	GhCESA7	APEMYFTLK
gi|376315426	GhCESA7	QALYGYEPPK
gi|376315426	GhCESA7	NTVFFDINMK
gi|376315426	GhCESA7	ETYLDRLSLR
gi|376315426	GhCESA7	WSGVSIEEWWR
gi|376315426	GhCESA7	QALYGYEPPKGPK
gi|376315426	GhCESA7	VLAGIDTNFTVTSK
gi|376315426	GhCESA7	ATDDEEFGELYTFK
gi|376315426	GhCESA7	VDYLKDKVQPTFVK
gi|376315426	GhCESA7	GSAPINLSDRLNQVLR
gi|376315426	GhCESA7	NELVVIHGHEEPKPLK
gi|376315426	GhCESA7	DHPGMIQVFLGQSGGHDTEGNELPR
gi|376315426	GhCESA7	FGQSAIFVTSTLMEQGGVPPSSSPAALLK
gi|376315428	GhCESA8	MVIVAR
gi|376315428	GhCESA8	FDGIDR
gi|376315428	GhCESA8	INALVAK
gi|376315428	GhCESA8	FAIEPR
gi|376315428	GhCESA8	LVYVSR
gi|376315428	GhCESA8	VQPTFVK
gi|376315428	GhCESA8	WFPIDR
gi|376315428	GhCESA8	AGAMNALVR
gi|376315428	GhCESA8	GSAPINLSDR
gi|376315428	GhCESA8	KAGAMNALVR
gi|376315428	GhCESA8	EYEEFKVR
gi|376315428	GhCESA8	APEMYFTLK
gi|376315428	GhCESA8	NIAESMLHGK
gi|376315428	GhCESA8	NTVFFDINMK
gi|376315428	GhCESA8	ETYLDRLSLR
gi|376315428	GhCESA8	VHPYPMSEPGSAR
gi|376315428	GhCESA8	WSGVSIEEWWR
gi|376315428	GhCESA8	VLAGIDTNFTVTSK
gi|376315428	GhCESA8	ATDDEEFGELYTFK
gi|376315428	GhCESA8	VDYLKDKVQPTFVK
gi|376315428	GhCESA8	GSAPINLSDRLNQVLR
gi|376315428	GhCESA8	GPEDDEGLQIPPGLAGVR
gi|376315428	GhCESA8	NELVVIHGHEEPKPLK
gi|376315428	GhCESA8	MSYGRGPEDDEGLQIPPGLAGVR
gi|376315428	GhCESA8	SRPVSGEFPIGSSLAYGEHMSNKR
gi|376315428	GhCESA8	DHPGMIQVFLGQSGGHDTEGNELPR
gi|376315428	GhCESA8	FGQSAIFVTSTLMEQGGVPPSSSPAALLK
gi|37529490	alpha-tubulin 4	LSVDYGKK
gi|37529490	alpha-tubulin 4	DVNAAVATIK
gi|37529490	alpha-tubulin 4	LVSQVISSLTASLR
gi|37529490	alpha-tubulin 4	SLDIERPTYTNLNR
gi|37529490	alpha-tubulin 4	AVFVDLEPTVIDEVR
gi|37529490	alpha-tubulin 4	IHFMLSSYAPVISAEK
gi|37529490	alpha-tubulin 4	TVGGGDDAFNTFFSETGAGK
gi|37529490	alpha-tubulin 4	QLFHPEQLISGKEDAANNFAR
gi|37529490	alpha-tubulin 4	FDGALNVDVTEFQTNLVPYPR
gi|37529490	alpha-tubulin 4	AYHEQLSVAEITNSAFEPSSMMAK
gi|223453022	beta-tubulin 3	LAVNLIPFPR
gi|223453022	beta-tubulin 3	VSEQFTAMFR
gi|223453022	beta-tubulin 3	YIGSSDLQLER
gi|223453022	beta-tubulin 3	MMLTFSVFPSPK
gi|223453022	beta-tubulin 3	EVDEQMINVQNK
gi|223453022	beta-tubulin 3	LHFFMVGFAPLTSR
gi|223453022	beta-tubulin 3	NSSYFVEWIPNNVK
gi|223453022	beta-tubulin 3	ALTVPELTQQMWDAK
gi|223453022	beta-tubulin 3	GHYTEGAELIDAVLDVVRK
gi|223453022	beta-tubulin 3	TGPYGQIFRPDNFVFGQSGAGNNWAK
gi|37529498	beta-tubulin 7	LAVNLIPFPR
gi|37529498	beta-tubulin 7	VSEQFTVMFR
gi|37529498	beta-tubulin 7	VNVYYNEASGGR
gi|37529498	beta-tubulin 7	MMLTFSVFPSPK
gi|37529498	beta-tubulin 7	EVDEQMINVQNK
gi|37529498	beta-tubulin 7	NSSYFVEWIPNNVK
gi|37529498	beta-tubulin 7	GHYTEGAELIDSVLDVVR
gi|37529498	beta-tubulin 7	GHYTEGAELIDSVLDVVRK
gi|32454474	endo-1,4-beta-glucanase (KOR)	NLQDLDR
gi|32454474	endo-1,4-beta-glucanase (KOR)	TQIDYILGK
gi|258489633	sucrose synthase 1	VYGTEYSDILR
gi|258489633	sucrose synthase 1	LLTLTGVYGFWK
gi|4588012	putative callose synthase catalytic subunit (GhCALS)	REVGTIDR
gi|4588012	putative callose synthase catalytic subunit (GhCALS)	LPSDFSIPETR
gi|4588012	putative callose synthase catalytic subunit (GhCALS)	KALMLQTYLERENAR
gi|211906518	glyceraldehyde-3-phosphate dehydrogenase C subunit	SSIFDAK
gi|211906518	glyceraldehyde-3-phosphate dehydrogenase C subunit	LTGMAFR
gi|211906518	glyceraldehyde-3-phosphate dehydrogenase C subunit	IGINGFGR
gi|211906518	glyceraldehyde-3-phosphate dehydrogenase C subunit	KATYDEIK
gi|211906518	glyceraldehyde-3-phosphate dehydrogenase C subunit	YDSVHGQWK
gi|211906518	glyceraldehyde-3-phosphate dehydrogenase C subunit	AGIALNDNFVK
gi|211906518	glyceraldehyde-3-phosphate dehydrogenase C subunit	AAIKAESEGNLK
gi|211906518	glyceraldehyde-3-phosphate dehydrogenase C subunit	DAPMFVVGVNEK
gi|211906518	glyceraldehyde-3-phosphate dehydrogenase C subunit	AASFNIIPSSTGAAK
gi|211906518	glyceraldehyde-3-phosphate dehydrogenase C subunit	VPTVDVSVVDLTVR
gi|211906518	glyceraldehyde-3-phosphate dehydrogenase C subunit	TLLFGEKPVTVFGIR
gi|211906518	glyceraldehyde-3-phosphate dehydrogenase C subunit	LVTWYDNEWGYSSR
gi|211906518	glyceraldehyde-3-phosphate dehydrogenase C subunit	VPTVDVSVVDLTVRLEK
gi|211906518	glyceraldehyde-3-phosphate dehydrogenase C subunit	FGIVEGLMTTVHSITATQK
gi|211906518	glyceraldehyde-3-phosphate dehydrogenase C subunit	VIISAPSKDAPMFVVGVNEK
gi|211906518	glyceraldehyde-3-phosphate dehydrogenase C subunit	GILGYVDEDLVSTDFIGDNR
gi|211906518	glyceraldehyde-3-phosphate dehydrogenase C subunit	VINDKFGIVEGLMTTVHSITATQK
gi|211906518	glyceraldehyde-3-phosphate dehydrogenase C subunit	NPEEIPWAEAGAEYVVESTGVFTDKDKAAAHLK
gi|213950353	UDP-glucuronic acid decarboxylase 2	IFNTYGPR
gi|213950353	UDP-glucuronic acid decarboxylase 2	EPLTVYGDGK
gi|213950353	UDP-glucuronic acid decarboxylase 2	GLPLMVSDFR
gi|213950353	UDP-glucuronic acid decarboxylase 2	AKELLGWQPK
gi|213950353	UDP-glucuronic acid decarboxylase 2	VVSNFVAQALR
gi|213950353	UDP-glucuronic acid decarboxylase 2	GDSVIVVDNFFTGR
gi|213950353	UDP-glucuronic acid decarboxylase 2	SFQYVSDLVEGLMR
gi|213950353	UDP-glucuronic acid decarboxylase 2	IVVTGGAGFVGSHLVDR
gi|167313	vacuolar H+-ATPase catalytic subunit	LGDLFYR
gi|167313	vacuolar H+-ATPase catalytic subunit	LASFYER
gi|167313	vacuolar H+-ATPase catalytic subunit	SGDVYIPR
gi|167313	vacuolar H+-ATPase catalytic subunit	TVISQALSK
gi|167313	vacuolar H+-ATPase catalytic subunit	LNEDLTAGFR
gi|167313	vacuolar H+-ATPase catalytic subunit	LAADTPLLTGQR
gi|167313	vacuolar H+-ATPase catalytic subunit	TTLVANTSNMPVAAR
gi|167313	vacuolar H+-ATPase catalytic subunit	NIVHFNALANQAVEK
gi|167313	vacuolar H+-ATPase catalytic subunit	LVSQKFEDPAEGEEALVAK
gi|73761683	ubiquitin extension protein	TLADYNIQK
gi|73761683	ubiquitin extension protein	ESTLHLVLR
gi|73761683	ubiquitin extension protein	IQDKEGIPPDQQR
gi|73761683	ubiquitin extension protein	TITLEVESSDTIDNVK
gi|73761683	ubiquitin extension protein	TLADYNIQKESTLHLVLR
gi|62956018	3-ketoacyl-CoA reductase 1	GFAFQLAR
gi|62956018	3-ketoacyl-CoA reductase 1	GLNLVLVGR
gi|62956018	3-ketoacyl-CoA reductase 1	AYIDQFSR
gi|62956018	3-ketoacyl-CoA reductase 1	KGLNLVLVGR
gi|62956018	3-ketoacyl-CoA reductase 1	VTQAVLPGMVK
gi|62956018	3-ketoacyl-CoA reductase 1	VTQAVLPGMVKR
gi|62956018	3-ketoacyl-CoA reductase 1	SSFFVPSTDGYAR
gi|62956018	3-ketoacyl-CoA reductase 1	TVVVDFTGDLDEGVKK
gi|62956018	3-ketoacyl-CoA reductase 1	YFHEVDEELLVNLIK
gi|62956018	3-ketoacyl-CoA reductase 1	IKETIEGLDVGVLINNVGISYPYAR
gi|2911803	plasma membrane H+-ATPase, partial	ADIGIAVADATDAAR
gi|2911803	plasma membrane H+-ATPase, partial	KADIGIAVADATDAAR
gi|606942	fasciclin-like arabinogalactan protein	SVLLYHALPR
gi|606942	fasciclin-like arabinogalactan protein	TKVTSAVHTSKPVAVYQIDK
gi|124488476	phenylcoumaran benzylic ether reductase-like protein	VVILGDGNPK
gi|124488476	phenylcoumaran benzylic ether reductase-like protein	EGHPTFVFVR
gi|124488476	phenylcoumaran benzylic ether reductase-like protein	VLIIGGTGYLGK
gi|124488476	phenylcoumaran benzylic ether reductase-like protein	YTTVEEGLSHFV
gi|124488476	phenylcoumaran benzylic ether reductase-like protein	AVFNHEADIGTYTIK
gi|227434194	tonoplast intrinsic protein	NIAVGRPEEATHPDALK

## Sheet: Exp2-blank
Accession number	Protein name	The distinct peptide sequence
gi|324984035	GhCESA1	FDGIDR
gi|324984035	GhCESA1	INALVAK
gi|324984035	GhCESA1	LVYVSR
gi|324984035	GhCESA1	FSIEPR
gi|324984035	GhCESA1	DPSELYR
gi|324984035	GhCESA1	AGAENALVR
gi|324984035	GhCESA1	KAGAENALVR
gi|324984035	GhCESA1	GSAPINLSDR
gi|324984035	GhCESA1	DIEGNELPR
gi|324984035	GhCESA1	APEFYFSQK
gi|324984035	GhCESA1	GYEAWGPLFGK
gi|324984035	GhCESA1	NTVFFDVNMK
gi|324984035	GhCESA1	SMLISQTSFEK
gi|324984035	GhCESA1	EELDAAIFNLR
gi|324984035	GhCESA1	WALGSVEIFLSR
gi|324984035	GhCESA1	ATGDQSTMAAHLSK
gi|324984035	GhCESA1	REELDAAIFNLR
gi|324984035	GhCESA1	MLAGIDTNFTVTAK
gi|324984035	GhCESA1	AADDADFGELYIVK
gi|324984035	GhCESA1	DHPGMIQVFLGYSGAR
gi|324984035	GhCESA1	QALYGYGPPSMPSFPK
gi|324984035	GhCESA1	EIGWIYGSVTEDILTGFK
gi|324984035	GhCESA1	EAEIPPEQQMEDKPAPDASQPLSTIIPIPK
gi|219907965	GhCESA2	FDGIDR
gi|219907965	GhCESA2	INALVAK
gi|219907965	GhCESA2	LVYVSR
gi|219907965	GhCESA2	IDPFLPK
gi|219907965	GhCESA2	AGAENALVR
gi|219907965	GhCESA2	GLLGGLLYGK
gi|219907965	GhCESA2	KAGAENALVR
gi|219907965	GhCESA2	GSAPINLSDR
gi|219907965	GhCESA2	APEFYFNEK
gi|219907965	GhCESA2	VPISSSLISPYR
gi|219907965	GhCESA2	WALGSVEIFLSR
gi|219907965	GhCESA2	WSGVSIQDWWR
gi|219907965	GhCESA2	VLAGVDTNFTVTAK
gi|219907965	GhCESA2	QALYGYDPPVSEK
gi|219907965	GhCESA2	EIGWIYGSVTEDILTGFK
gi|219907965	GhCESA2	EGEPNQLGAVDVFVSTVDPLK
gi|219907965	GhCESA2	KPEEGWVMQDGTPWPGNNTR
gi|376315426	GhCESA7	FDGIDR
gi|376315426	GhCESA7	INALVAK
gi|376315426	GhCESA7	LVYVSR
gi|376315426	GhCESA7	AGAMNALVR
gi|376315426	GhCESA7	GSAPINLSDR
gi|376315426	GhCESA7	NVVESILHGK
gi|376315426	GhCESA7	APEMYFTLK
gi|376315426	GhCESA7	NTVFFDINMK
gi|376315426	GhCESA7	VLAGIDTNFTVTSK
gi|376315426	GhCESA7	VHPYPMSETEGAER
gi|376315426	GhCESA7	GPEDDETPQIPVITGVR
gi|376315426	GhCESA7	NELVVIHGHEEPKPLK
gi|376315426	GhCESA7	DHPGMIQVFLGQSGGHDTEGNELPR
gi|376315426	GhCESA7	SRPVSGEFPIAGALAYGEHMPNASLHK
gi|376315426	GhCESA7	FGQSAIFVTSTLMEQGGVPPSSSPAALLK
gi|376315428	GhCESA8	FDGIDR
gi|376315428	GhCESA8	INALVAK
gi|376315428	GhCESA8	LVYVSR
gi|376315428	GhCESA8	AGAMNALVR
gi|376315428	GhCESA8	GSAPINLSDR
gi|376315428	GhCESA8	APEMYFTLK
gi|376315428	GhCESA8	NIAESMLHGK
gi|376315428	GhCESA8	NTVFFDINMK
gi|376315428	GhCESA8	VHPYPMSEPGSAR
gi|376315428	GhCESA8	VLAGIDTNFTVTSK
gi|376315428	GhCESA8	GPEDDEGLQIPPGLAGVR
gi|376315428	GhCESA8	NELVVIHGHEEPKPLK
gi|376315428	GhCESA8	EGEPNMLASVDIFVSTVDPLK
gi|376315428	GhCESA8	EPPLVTANTVLSILAMDYPVDK
gi|376315428	GhCESA8	SRPVSGEFPIGSSLAYGEHMSNK
gi|376315428	GhCESA8	SRPVSGEFPIGSSLAYGEHMSNKR
gi|376315428	GhCESA8	DHPGMIQVFLGQSGGHDTEGNELPR
gi|376315428	GhCESA8	FGQSAIFVTSTLMEQGGVPPSSSPAALLK
gi|37529490	alpha-tubulin 4	DVNAAVATIK
gi|37529490	alpha-tubulin 4	LVSQVISSLTASLR
gi|37529490	alpha-tubulin 4	SLDIERPTYTNLNR
gi|37529490	alpha-tubulin 4	AVFVDLEPTVIDEVR
gi|37529490	alpha-tubulin 4	IHFMLSSYAPVISAEK
gi|37529490	alpha-tubulin 4	TVGGGDDAFNTFFSETGAGK
gi|223453022	beta-tubulin 3	IREEYPDR
gi|223453022	beta-tubulin 3	LAVNLIPFPR
gi|223453022	beta-tubulin 3	FPGQLNSDLR
gi|223453022	beta-tubulin 3	VSEQFTAMFR
gi|223453022	beta-tubulin 3	YIGSSDLQLER
gi|223453022	beta-tubulin 3	MMLTFSVFPSPK
gi|223453022	beta-tubulin 3	EVDEQMINVQNK
gi|223453022	beta-tubulin 3	LHFFMVGFAPLTSR
gi|223453022	beta-tubulin 3	AVLMDLEPGTMDSVR
gi|223453022	beta-tubulin 3	NSSYFVEWIPNNVK
gi|37529498	beta-tubulin 7	LAVNLIPFPR
gi|37529498	beta-tubulin 7	FPGQLNSDLR
gi|37529498	beta-tubulin 7	LTNPSFGDLNR
gi|37529498	beta-tubulin 7	VSEQFTVMFR
gi|37529498	beta-tubulin 7	VNVYYNEASGGR
gi|37529498	beta-tubulin 7	MMLTFSVFPSPK
gi|37529498	beta-tubulin 7	EVDEQMINVQNK
gi|37529498	beta-tubulin 7	FWEVVSDEHGIDPK
gi|37529498	beta-tubulin 7	AVLMDLEPGTMDSLR
gi|37529498	beta-tubulin 7	NSSYFVEWIPNNVK
gi|37529498	beta-tubulin 7	ALTIPELTQQMWDAR
gi|37529498	beta-tubulin 7	GHYTEGAELIDSVLDVVR
gi|32454474	endo-1,4-beta-glucanase (KOR)	WGTDYLLK
gi|32454474	endo-1,4-beta-glucanase (KOR)	LAGAQVLLSR
gi|32454474	endo-1,4-beta-glucanase (KOR)	TQIDYILGK
gi|32454474	endo-1,4-beta-glucanase (KOR)	ALMFFNAQR
gi|32454474	endo-1,4-beta-glucanase (KOR)	YEAAGELNHVK
gi|32454474	endo-1,4-beta-glucanase (KOR)	DLVGGYYDAGDAIK
gi|32454474	endo-1,4-beta-glucanase (KOR)	MSYVVGFGNHYPK
gi|32454474	endo-1,4-beta-glucanase (KOR)	DTSKPNPNTLVGAMVAGPDK
gi|258489633	sucrose synthase 1	NEILALLSR
gi|258489633	sucrose synthase 1	NLTGLVEWYGK
gi|258489633	sucrose synthase 1	VYGTEYSDILR
gi|258489633	sucrose synthase 1	LLTLTGVYGFWK
gi|258489633	sucrose synthase 1	DTVGQYESHTAFTLPGLYR
gi|258489633	sucrose synthase 1	ELQGKPDLIIGNYSDGNIVASLLAHK
gi|4588012	putative callose synthase catalytic subunit (GhCALS)	HGIPEEPEPK
gi|211906518	glyceraldehyde-3-phosphate dehydrogenase C subunit	VIDLIR
gi|211906518	glyceraldehyde-3-phosphate dehydrogenase C subunit	VIDLIR
gi|211906518	glyceraldehyde-3-phosphate dehydrogenase C subunit	LTGMAFR
gi|211906518	glyceraldehyde-3-phosphate dehydrogenase C subunit	YDSVHGQWK
gi|211906518	glyceraldehyde-3-phosphate dehydrogenase C subunit	AGIALNDNFVK
gi|211906518	glyceraldehyde-3-phosphate dehydrogenase C subunit	DAPMFVVGVNEK
gi|211906518	glyceraldehyde-3-phosphate dehydrogenase C subunit	AASFNIIPSSTGAAK
gi|211906518	glyceraldehyde-3-phosphate dehydrogenase C subunit	VPTVDVSVVDLTVR
gi|211906518	glyceraldehyde-3-phosphate dehydrogenase C subunit	TLLFGEKPVTVFGIR
gi|211906518	glyceraldehyde-3-phosphate dehydrogenase C subunit	LVTWYDNEWGYSSR
gi|211906518	glyceraldehyde-3-phosphate dehydrogenase C subunit	FGIVEGLMTTVHSITATQK
gi|211906518	glyceraldehyde-3-phosphate dehydrogenase C subunit	GILGYVDEDLVSTDFIGDNR
gi|211906518	glyceraldehyde-3-phosphate dehydrogenase C subunit	VALQSDDIELVAVNDPFITTEYMTYMFK
gi|213950353	UDP-glucuronic acid decarboxylase 2	IFNTYGPR
gi|213950353	UDP-glucuronic acid decarboxylase 2	VVSNFVAQALR
gi|213950353	UDP-glucuronic acid decarboxylase 2	TAETLTMDYHR
gi|213950353	UDP-glucuronic acid decarboxylase 2	IVVTGGAGFVGSHLVDR
gi|213950353	UDP-glucuronic acid decarboxylase 2	FLLTSTSEVYGDPLQHPQK
gi|73761683	ubiquitin extension protein	MQIFVK
gi|73761683	ubiquitin extension protein	TLADYNIQK
gi|73761683	ubiquitin extension protein	ESTLHLVLR
gi|62956018	3-ketoacyl-CoA reductase 1	GFAFQLAR
gi|606942	fasciclin-like arabinogalactan protein	FLGYLESTK
gi|124488476	phenylcoumaran benzylic ether reductase-like protein	VLIIGGTGYLGK
gi|227434194	tonoplast intrinsic protein	NIAVGRPEEATHPDALK

## Sheet: Exp2-treated
Accession number	Protein name	The distinct peptide sequence
gi|324984035	GhCESA1	FDGIDR
gi|324984035	GhCESA1	INALVAK
gi|324984035	GhCESA1	DPSELYR
gi|324984035	GhCESA1	AGAENALVR
gi|324984035	GhCESA1	KAGAENALVR
gi|324984035	GhCESA1	GSAPINLSDR
gi|324984035	GhCESA1	DIEGNELPR
gi|324984035	GhCESA1	APEFYFSQK
gi|324984035	GhCESA1	GYEAWGPLFGK
gi|324984035	GhCESA1	NTVFFDVNMK
gi|324984035	GhCESA1	SMLISQTSFEK
gi|324984035	GhCESA1	EELDAAIFNLR
gi|324984035	GhCESA1	WSGVSIEDLWR
gi|324984035	GhCESA1	ATGDQSTMAAHLSK
gi|324984035	GhCESA1	REELDAAIFNLR
gi|324984035	GhCESA1	MLAGIDTNFTVTAK
gi|324984035	GhCESA1	AADDADFGELYIVK
gi|324984035	GhCESA1	DHPGMIQVFLGYSGAR
gi|324984035	GhCESA1	QALYGYGPPSMPSFPK
gi|324984035	GhCESA1	EIGWIYGSVTEDILTGFK
gi|324984035	GhCESA1	EGEPNELAAVDFFVSTVDPLK
gi|324984035	GhCESA1	TPEEGWTMQDGTPWPGNNPR
gi|324984035	GhCESA1	EPPLITANTVLSILALDYPVDK
gi|324984035	GhCESA1	HISSVSTLDSEMTEDNGNPIWK
gi|324984035	GhCESA1	TFGLSSVFIESTLMENGGVAESANPSTLIK
gi|324984035	GhCESA1	EAEIPPEQQMEDKPAPDASQPLSTIIPIPK
gi|219907965	GhCESA2	FDGIDR
gi|219907965	GhCESA2	INALVAK
gi|219907965	GhCESA2	IDPFLPK
gi|219907965	GhCESA2	AGAENALVR
gi|219907965	GhCESA2	GLLGGLLYGK
gi|219907965	GhCESA2	KAGAENALVR
gi|219907965	GhCESA2	GSAPINLSDR
gi|219907965	GhCESA2	APEFYFNEK
gi|219907965	GhCESA2	VPISSSLISPYR
gi|219907965	GhCESA2	WSGVSIQDWWR
gi|219907965	GhCESA2	VLAGVDTNFTVTAK
gi|219907965	GhCESA2	QALYGYDPPVSEK
gi|219907965	GhCESA2	AADDTEFGELYLFK
gi|219907965	GhCESA2	DLEGDKEIYGSEEWK
gi|219907965	GhCESA2	EIGWIYGSVTEDILTGFK
gi|219907965	GhCESA2	DHPGMIQVYLGSAGALDVDGK
gi|219907965	GhCESA2	EGEPNQLGAVDVFVSTVDPLK
gi|219907965	GhCESA2	KPEEGWVMQDGTPWPGNNTR
gi|219907965	GhCESA2	EPPIITANTVLSILAVDYPVEK
gi|219907965	GhCESA2	GSAPVFDLEEIEEGLEGYEELEK
gi|376315426	GhCESA7	MVIVAR
gi|376315426	GhCESA7	FDGIDR
gi|376315426	GhCESA7	INALVAK
gi|376315426	GhCESA7	AGAMNALVR
gi|376315426	GhCESA7	GSAPINLSDR
gi|376315426	GhCESA7	NVVESILHGK
gi|376315426	GhCESA7	APEMYFTLK
gi|376315426	GhCESA7	QALYGYEPPK
gi|376315426	GhCESA7	NTVFFDINMK
gi|376315426	GhCESA7	WSGVSIEEWWR
gi|376315426	GhCESA7	QALYGYEPPKGPK
gi|376315426	GhCESA7	VLAGIDTNFTVTSK
gi|376315426	GhCESA7	VHPYPMSETEGAER
gi|376315426	GhCESA7	TTDDEEFGELYTFK
gi|376315426	GhCESA7	GPEDDETPQIPVITGVR
gi|376315426	GhCESA7	NELVVIHGHEEPKPLK
gi|376315426	GhCESA7	EGEPNMLAPVDIFVSTVDPMK
gi|376315426	GhCESA7	EPPLVTANTVLSILAMDYPVDK
gi|376315426	GhCESA7	DHPGMIQVFLGQSGGHDTEGNELPR
gi|376315426	GhCESA7	SRPVSGEFPIAGALAYGEHMPNASLHK
gi|376315426	GhCESA7	VEGDEDEEDVDDIEHEFNIDDEQNK
gi|376315428	GhCESA8	MVIVAR
gi|376315428	GhCESA8	FDGIDR
gi|376315428	GhCESA8	INALVAK
gi|376315428	GhCESA8	AGAMNALVR
gi|376315428	GhCESA8	GSAPINLSDR
gi|376315428	GhCESA8	APEMYFTLK
gi|376315428	GhCESA8	NIAESMLHGK
gi|376315428	GhCESA8	NTVFFDINMK
gi|376315428	GhCESA8	WSGVSIEEWWR
gi|376315428	GhCESA8	VHPYPMSEPGSAR
gi|376315428	GhCESA8	VLAGIDTNFTVTSK
gi|376315428	GhCESA8	ATDDEEFGELYTFK
gi|376315428	GhCESA8	DGGNANGLSLEAAEDDK
gi|376315428	GhCESA8	GPEDDEGLQIPPGLAGVR
gi|376315428	GhCESA8	NELVVIHGHEEPKPLK
gi|376315428	GhCESA8	EGEPNMLASVDIFVSTVDPLK
gi|376315428	GhCESA8	EPPLVTANTVLSILAMDYPVDK
gi|376315428	GhCESA8	SRPVSGEFPIGSSLAYGEHMSNK
gi|376315428	GhCESA8	DHPGMIQVFLGQSGGHDTEGNELPR
gi|376315428	GhCESA8	MQQGNLGPEPDDAYDADMAMLDEAR
gi|376315428	GhCESA8	FGQSAIFVTSTLMEQGGVPPSSSPAALLK
gi|376315428	GhCESA8	VEGDEDEEDVDDIEHEFNIDDEQNK
gi|37529490	alpha-tubulin 4	DVNAAVATIK
gi|37529490	alpha-tubulin 4	LVSQVISSLTASLR
gi|37529490	alpha-tubulin 4	SLDIERPTYTNLNR
gi|37529490	alpha-tubulin 4	AVFVDLEPTVIDEVR
gi|37529490	alpha-tubulin 4	IHFMLSSYAPVISAEK
gi|37529490	alpha-tubulin 4	TVGGGDDAFNTFFSETGAGK
gi|37529490	alpha-tubulin 4	FDGALNVDVTEFQTNLVPYPR
gi|223453022	beta-tubulin 3	LAVNLIPFPR
gi|223453022	beta-tubulin 3	FPGQLNSDLR
gi|223453022	beta-tubulin 3	VSEQFTAMFR
gi|223453022	beta-tubulin 3	YIGSSDLQLER
gi|223453022	beta-tubulin 3	MMLTFSVFPSPK
gi|223453022	beta-tubulin 3	EVDEQMINVQNK
gi|223453022	beta-tubulin 3	AVLMDLEPGTMDSVR
gi|223453022	beta-tubulin 3	GHYTEGAELIDAVLDVVR
gi|37529498	beta-tubulin 7	LAVNLIPFPR
gi|37529498	beta-tubulin 7	FPGQLNSDLR
gi|37529498	beta-tubulin 7	VNVYYNEASGGR
gi|37529498	beta-tubulin 7	MMLTFSVFPSPK
gi|37529498	beta-tubulin 7	EVDEQMINVQNK
gi|37529498	beta-tubulin 7	AVLMDLEPGTMDSLR
gi|37529498	beta-tubulin 7	ALTIPELTQQMWDAR
gi|37529498	beta-tubulin 7	GHYTEGAELIDSVLDVVR
gi|32454474	endo-1,4-beta-glucanase (KOR)	LAGAQVLLSR
gi|32454474	endo-1,4-beta-glucanase (KOR)	TQIDYILGK
gi|32454474	endo-1,4-beta-glucanase (KOR)	YEAAGELNHVK
gi|32454474	endo-1,4-beta-glucanase (KOR)	DLVGGYYDAGDAIK
gi|32454474	endo-1,4-beta-glucanase (KOR)	DTSKPNPNTLVGAMVAGPDK
gi|258489633	sucrose synthase 1	NEILALLSR
gi|258489633	sucrose synthase 1	NLTGLVEWYGK
gi|258489633	sucrose synthase 1	VYGTEYSDILR
gi|258489633	sucrose synthase 1	LLTLTGVYGFWK
gi|258489633	sucrose synthase 1	ELQGKPDLIIGNYSDGNIVASLLAHK
gi|4588012	putative callose synthase catalytic subunit (GhCALS)	LGQLFDFFR
gi|4588012	putative callose synthase catalytic subunit (GhCALS)	VAFIDVVETLK
gi|4588012	putative callose synthase catalytic subunit (GhCALS)	LPSDFSIPETR
gi|211906518	glyceraldehyde-3-phosphate dehydrogenase C subunit	LTGMAFR
gi|211906518	glyceraldehyde-3-phosphate dehydrogenase C subunit	YDSVHGQWK
gi|211906518	glyceraldehyde-3-phosphate dehydrogenase C subunit	DAPMFVVGVNEK
gi|211906518	glyceraldehyde-3-phosphate dehydrogenase C subunit	AASFNIIPSSTGAAK
gi|211906518	glyceraldehyde-3-phosphate dehydrogenase C subunit	VPTVDVSVVDLTVR
gi|211906518	glyceraldehyde-3-phosphate dehydrogenase C subunit	TLLFGEKPVTVFGIR
gi|211906518	glyceraldehyde-3-phosphate dehydrogenase C subunit	FGIVEGLMTTVHSITATQK
gi|211906518	glyceraldehyde-3-phosphate dehydrogenase C subunit	GILGYVDEDLVSTDFIGDNR
gi|167313	vacuolar H+-ATPase catalytic subunit	LAADTPLLTGQR
gi|167313	vacuolar H+-ATPase catalytic subunit	ITYIAPPGQYSLK
gi|167313	vacuolar H+-ATPase catalytic subunit	TTLVANTSNMPVAAR
gi|73761683	ubiquitin extension protein	MQIFVK
gi|73761683	ubiquitin extension protein	TLADYNIQK
gi|73761683	ubiquitin extension protein	ESTLHLVLR
gi|62956018	3-ketoacyl-CoA reductase 1	GFAFQLAR
gi|62956018	3-ketoacyl-CoA reductase 1	VTQAVLPGMVK
gi|62956018	3-ketoacyl-CoA reductase 1	SSFFVPSTDGYAR
gi|2911803	plasma membrane H+-ATPase, partial	ADIGIAVADATDAAR
gi|606942	fasciclin-like arabinogalactan protein	FLGYLESTK
gi|606942	fasciclin-like arabinogalactan protein	YYALADFNDLSEK
gi|606942	fasciclin-like arabinogalactan protein	VTSAVHTSKPVAVYQIDK
gi|606942	fasciclin-like arabinogalactan protein	GPISTLAGGQYTLQFNDESGTVR
gi|124488476	phenylcoumaran benzylic ether reductase-like protein	VLIIGGTGYLGK
gi|124488476	phenylcoumaran benzylic ether reductase-like protein	YTTVEEGLSHFV
gi|227434194	tonoplast intrinsic protein	NIAVGRPEEATHPDALK

## Sheet: Exp3-blank
Accession number	Protein name	The distinct peptide sequence
gi|324984035	GhCESA1	DPSELYR
gi|324984035	GhCESA1	AGAENALVR
gi|324984035	GhCESA1	SQDVGIHAR
gi|324984035	GhCESA1	KAGAENALVR
gi|324984035	GhCESA1	GSAPINLSDR
gi|324984035	GhCESA1	DIEGNELPR
gi|324984035	GhCESA1	DYEEYKIR
gi|324984035	GhCESA1	APEFYFSQK
gi|324984035	GhCESA1	NTVFFDVNMK
gi|324984035	GhCESA1	EPKDPSELYR
gi|324984035	GhCESA1	SMLISQTSFEK
gi|324984035	GhCESA1	EKRPGYQHHK
gi|324984035	GhCESA1	EELDAAIFNLR
gi|324984035	GhCESA1	EIDNYDEYER
gi|324984035	GhCESA1	ATGDQSTMAAHLSK
gi|324984035	GhCESA1	REELDAAIFNLR
gi|324984035	GhCESA1	AADDADFGELYIVK
gi|324984035	GhCESA1	IDYLKDKVQPSFVK
gi|324984035	GhCESA1	QALYGYGPPSMPSFPK
gi|324984035	GhCESA1	DAKREELDAAIFNLR
gi|324984035	GhCESA1	DHPGMIQVFLGYSGAR
gi|324984035	GhCESA1	GSAPINLSDRLHQVLR
gi|324984035	GhCESA1	TPEEGWTMQDGTPWPGNNPR
gi|324984035	GhCESA1	HISSVSTLDSEMTEDNGNPIWK
gi|324984035	GhCESA1	EAEIPPEQQMEDKPAPDASQPLSTIIPIPK
gi|219907965	GhCESA2	AGAENALVR
gi|219907965	GhCESA2	GLLGGLLYGK
gi|219907965	GhCESA2	KAGAENALVR
gi|219907965	GhCESA2	GSAPINLSDR
gi|219907965	GhCESA2	DKVHPSFVK
gi|219907965	GhCESA2	KGLLGGLLYGK
gi|219907965	GhCESA2	APEFYFNEK
gi|219907965	GhCESA2	REYEEFKVR
gi|219907965	GhCESA2	EKRPGYQHHK
gi|219907965	GhCESA2	VPISSSLISPYR
gi|219907965	GhCESA2	KVPISSSLISPYR
gi|219907965	GhCESA2	QALYGYDPPVSEK
gi|219907965	GhCESA2	AADDTEFGELYLFK
gi|219907965	GhCESA2	IDYLKDKVHPSFVK
gi|219907965	GhCESA2	GSAPINLSDRLHQVLR
gi|219907965	GhCESA2	KPEEGWVMQDGTPWPGNNTR
gi|376315426	GhCESA7	KVPIASSK
gi|376315426	GhCESA7	AGAMNALVR
gi|376315426	GhCESA7	GSAPINLSDR
gi|376315426	GhCESA7	KAGAMNALVR
gi|376315426	GhCESA7	NVVESILHGK
gi|376315426	GhCESA7	APEMYFTLK
gi|376315426	GhCESA7	QALYGYEPPK
gi|376315426	GhCESA7	NTVFFDINMK
gi|376315426	GhCESA7	REYEEFKVR
gi|376315426	GhCESA7	QALYGYEPPKGPK
gi|376315426	GhCESA7	VHPYPMSETEGAER
gi|376315426	GhCESA7	ATDDEEFGELYTFK
gi|376315426	GhCESA7	GSAPINLSDRLNQVLR
gi|376315426	GhCESA7	GPEDDETPQIPVITGVR
gi|376315426	GhCESA7	NELVVIHGHEEPKPLK
gi|376315426	GhCESA7	VPPEGWIMQDGTPWPGNNTK
gi|376315426	GhCESA7	MSYGRGPEDDETPQIPVITGVR
gi|376315428	GhCESA8	KVPIASSK
gi|376315428	GhCESA8	AGAMNALVR
gi|376315428	GhCESA8	GSAPINLSDR
gi|376315428	GhCESA8	KAGAMNALVR
gi|376315428	GhCESA8	APEMYFTLK
gi|376315428	GhCESA8	NIAESMLHGK
gi|376315428	GhCESA8	NTVFFDINMK
gi|376315428	GhCESA8	REYEEFKVR
gi|376315428	GhCESA8	VHPYPMSEPGSAR
gi|376315428	GhCESA8	ATDDEEFGELYTFK
gi|376315428	GhCESA8	GSAPINLSDRLNQVLR
gi|376315428	GhCESA8	GPEDDEGLQIPPGLAGVR
gi|376315428	GhCESA8	NELVVIHGHEEPKPLK
gi|376315428	GhCESA8	VPPEGWIMQDGTPWPGNNTK
gi|376315428	GhCESA8	MSYGRGPEDDEGLQIPPGLAGVR
gi|376315428	GhCESA8	SRPVSGEFPIGSSLAYGEHMSNK
gi|376315428	GhCESA8	SRPVSGEFPIGSSLAYGEHMSNKR
gi|223453022	beta-tubulin 3	LAVNLIPFPR
gi|223453022	beta-tubulin 3	FPGQLNSDLR
gi|223453022	beta-tubulin 3	VSEQFTAMFR
gi|223453022	beta-tubulin 3	KLAVNLIPFPR
gi|223453022	beta-tubulin 3	YIGSSDLQLER
gi|223453022	beta-tubulin 3	MMLTFSVFPSPK
gi|223453022	beta-tubulin 3	EVDEQMINVQNK
gi|223453022	beta-tubulin 3	LHFFMVGFAPLTSR
gi|223453022	beta-tubulin 3	AVLMDLEPGTMDSVR
gi|223453022	beta-tubulin 3	NSSYFVEWIPNNVK
gi|223453022	beta-tubulin 3	ALTVPELTQQMWDAK
gi|37529498	beta-tubulin 7	LAVNLIPFPR
gi|37529498	beta-tubulin 7	FPGQLNSDLR
gi|37529498	beta-tubulin 7	LTNPSFGDLNR
gi|37529498	beta-tubulin 7	KLAVNLIPFPR
gi|37529498	beta-tubulin 7	VNVYYNEASGGR
gi|37529498	beta-tubulin 7	MMLTFSVFPSPK
gi|37529498	beta-tubulin 7	EVDEQMINVQNK
gi|37529498	beta-tubulin 7	FWEVVSDEHGIDPK
gi|37529498	beta-tubulin 7	AVLMDLEPGTMDSLR
gi|37529498	beta-tubulin 7	NSSYFVEWIPNNVK
gi|37529498	beta-tubulin 7	ALTIPELTQQMWDAR
gi|32454474	endo-1,4-beta-glucanase (KOR)	LAGAQVLLSR
gi|32454474	endo-1,4-beta-glucanase (KOR)	TQIDYILGK
gi|32454474	endo-1,4-beta-glucanase (KOR)	ALMFFNAQR
gi|32454474	endo-1,4-beta-glucanase (KOR)	YEAAGELNHVK
gi|32454474	endo-1,4-beta-glucanase (KOR)	TQIDYILGKNPR
gi|32454474	endo-1,4-beta-glucanase (KOR)	DLVGGYYDAGDAIK
gi|32454474	endo-1,4-beta-glucanase (KOR)	MSYVVGFGNHYPK
gi|32454474	endo-1,4-beta-glucanase (KOR)	KMSYVVGFGNHYPK
gi|32454474	endo-1,4-beta-glucanase (KOR)	GNSGLQDGKSDPSVLMK
gi|32454474	endo-1,4-beta-glucanase (KOR)	DTSKPNPNTLVGAMVAGPDK
gi|32454474	endo-1,4-beta-glucanase (KOR)	AALSRPLDETQQSWLLGPGEQK
gi|32454474	endo-1,4-beta-glucanase (KOR)	AALSRPLDETQQSWLLGPGEQKK
gi|258489633	sucrose synthase 1	YNLNGQFR
gi|258489633	sucrose synthase 1	QQGLNITPR
gi|258489633	sucrose synthase 1	NEILALLSR
gi|258489633	sucrose synthase 1	ALENEMLLR
gi|258489633	sucrose synthase 1	SVGNGVEFLNR
gi|258489633	sucrose synthase 1	YLEMFYALK
gi|258489633	sucrose synthase 1	LADGAFFEVLK
gi|258489633	sucrose synthase 1	ELANLVVVGGDR
gi|258489633	sucrose synthase 1	IKQQGLNITPR
gi|258489633	sucrose synthase 1	WISSQMNRIR
gi|258489633	sucrose synthase 1	VYGTEYSDILR
gi|258489633	sucrose synthase 1	TKYPDSDIYWK
gi|258489633	sucrose synthase 1	IQNLNALQHVLR
gi|4588012	putative callose synthase catalytic subunit (GhCALS)	DVGLNQIALFEGK
gi|211906518	glyceraldehyde-3-phosphate dehydrogenase C subunit	IGINGFGR
gi|211906518	glyceraldehyde-3-phosphate dehydrogenase C subunit	KATYDEIK
gi|211906518	glyceraldehyde-3-phosphate dehydrogenase C subunit	YDSVHGQWK
gi|211906518	glyceraldehyde-3-phosphate dehydrogenase C subunit	AGIALNDNFVK
gi|211906518	glyceraldehyde-3-phosphate dehydrogenase C subunit	AAIKAESEGNLK
gi|211906518	glyceraldehyde-3-phosphate dehydrogenase C subunit	DAPMFVVGVNEK
gi|211906518	glyceraldehyde-3-phosphate dehydrogenase C subunit	TVDGPSMKDWR
gi|211906518	glyceraldehyde-3-phosphate dehydrogenase C subunit	AASFNIIPSSTGAAK
gi|211906518	glyceraldehyde-3-phosphate dehydrogenase C subunit	VPTVDVSVVDLTVR
gi|211906518	glyceraldehyde-3-phosphate dehydrogenase C subunit	TLLFGEKPVTVFGIR
gi|211906518	glyceraldehyde-3-phosphate dehydrogenase C subunit	LVTWYDNEWGYSSR
gi|211906518	glyceraldehyde-3-phosphate dehydrogenase C subunit	VIISAPSKDAPMFVVGVNEK
gi|213950353	UDP-glucuronic acid decarboxylase 2	GLPLMVSDFR
gi|213950353	UDP-glucuronic acid decarboxylase 2	AKELLGWQPK
gi|213950353	UDP-glucuronic acid decarboxylase 2	VVSNFVAQALR
gi|213950353	UDP-glucuronic acid decarboxylase 2	TAETLTMDYHR
gi|213950353	UDP-glucuronic acid decarboxylase 2	TNVVGTLNMLGLAK
gi|213950353	UDP-glucuronic acid decarboxylase 2	ETYWGNVNPIGVR
gi|167313	vacuolar H+-ATPase catalytic subunit	LGDLFYR
gi|167313	vacuolar H+-ATPase catalytic subunit	TVISQALSK
gi|167313	vacuolar H+-ATPase catalytic subunit	LNEDLTAGFR
gi|167313	vacuolar H+-ATPase catalytic subunit	LAADTPLLTGQR
gi|167313	vacuolar H+-ATPase catalytic subunit	VGHDNLIGEIIR
gi|167313	vacuolar H+-ATPase catalytic subunit	TTLVANTSNMPVAAR
gi|167313	vacuolar H+-ATPase catalytic subunit	DALAETDKITLETAK
gi|167313	vacuolar H+-ATPase catalytic subunit	NIVHFNALANQAVEK
gi|167313	vacuolar H+-ATPase catalytic subunit	RTTLVANTSNMPVAAR
gi|73761683	ubiquitin extension protein	LAVLQFYK
gi|73761683	ubiquitin extension protein	TLADYNIQK
gi|73761683	ubiquitin extension protein	ESTLHLVLR
gi|73761683	ubiquitin extension protein	IQDKEGIPPDQQR
gi|62956018	3-ketoacyl-CoA reductase 1	GLNLVLVGR
gi|62956018	3-ketoacyl-CoA reductase 1	KGLNLVLVGR
gi|62956018	3-ketoacyl-CoA reductase 1	VTQAVLPGMVK
gi|2911803	plasma membrane H+-ATPase, partial	ADIGIAVADATDAAR
gi|2911803	plasma membrane H+-ATPase, partial	KADIGIAVADATDAAR
gi|606942	fasciclin-like arabinogalactan protein	FLGYLESTK
gi|606942	fasciclin-like arabinogalactan protein	SVLLYHALPR
gi|606942	fasciclin-like arabinogalactan protein	YYALADFNDLSEK
gi|606942	fasciclin-like arabinogalactan protein	VTSAVHTSKPVAVYQIDK
gi|124488476	phenylcoumaran benzylic ether reductase-like protein	VLIIGGTGYLGK
gi|124488476	phenylcoumaran benzylic ether reductase-like protein	DKVVILGDGNPK
gi|124488476	phenylcoumaran benzylic ether reductase-like protein	YTTVEEGLSHFV
gi|227434194	tonoplast intrinsic protein	NIAVGRPEEATHPDALK

## Sheet: Exp3-treated
Accession number	Protein name	The distinct peptide sequence
gi|324984035	GhCESA1	DPSELYR
gi|324984035	GhCESA1	AGAENALVR
gi|324984035	GhCESA1	NRVESWK
gi|324984035	GhCESA1	SQDVGIHAR
gi|324984035	GhCESA1	KAGAENALVR
gi|324984035	GhCESA1	GSAPINLSDR
gi|324984035	GhCESA1	DIEGNELPR
gi|324984035	GhCESA1	APEFYFSQK
gi|324984035	GhCESA1	NTVFFDVNMK
gi|324984035	GhCESA1	EPKDPSELYR
gi|324984035	GhCESA1	SMLISQTSFEK
gi|324984035	GhCESA1	EKRPGYQHHK
gi|324984035	GhCESA1	EELDAAIFNLR
gi|324984035	GhCESA1	EIDNYDEYER
gi|324984035	GhCESA1	KEPKDPSELYR
gi|324984035	GhCESA1	ATGDQSTMAAHLSK
gi|324984035	GhCESA1	REELDAAIFNLR
gi|324984035	GhCESA1	MLAGIDTNFTVTAK
gi|324984035	GhCESA1	AADDADFGELYIVK
gi|324984035	GhCESA1	IDYLKDKVQPSFVK
gi|324984035	GhCESA1	QALYGYGPPSMPSFPK
gi|324984035	GhCESA1	DHPGMIQVFLGYSGAR
gi|324984035	GhCESA1	DAKREELDAAIFNLR
gi|324984035	GhCESA1	GSAPINLSDRLHQVLR
gi|324984035	GhCESA1	TPEEGWTMQDGTPWPGNNPR
gi|324984035	GhCESA1	HISSVSTLDSEMTEDNGNPIWK
gi|324984035	GhCESA1	EAEIPPEQQMEDKPAPDASQPLSTIIPIPK
gi|219907965	GhCESA2	AGAENALVR
gi|219907965	GhCESA2	GLLGGLLYGK
gi|219907965	GhCESA2	KAGAENALVR
gi|219907965	GhCESA2	GSAPINLSDR
gi|219907965	GhCESA2	DKVHPSFVK
gi|219907965	GhCESA2	EYEEFKVR
gi|219907965	GhCESA2	KGLLGGLLYGK
gi|219907965	GhCESA2	APEFYFNEK
gi|219907965	GhCESA2	REYEEFKVR
gi|219907965	GhCESA2	EKRPGYQHHK
gi|219907965	GhCESA2	VPISSSLISPYR
gi|219907965	GhCESA2	VLAGVDTNFTVTAK
gi|219907965	GhCESA2	KVPISSSLISPYR
gi|219907965	GhCESA2	QALYGYDPPVSEK
gi|219907965	GhCESA2	AADDTEFGELYLFK
gi|219907965	GhCESA2	IDYLKDKVHPSFVK
gi|219907965	GhCESA2	GSAPINLSDRLHQVLR
gi|219907965	GhCESA2	KPEEGWVMQDGTPWPGNNTR
gi|219907965	GhCESA2	FGQSPVFIASTLMENGGLPEGTNSTSLIK
gi|376315426	GhCESA7	KVPIASSK
gi|376315426	GhCESA7	AGAMNALVR
gi|376315426	GhCESA7	RPGFLHHK
gi|376315426	GhCESA7	GSAPINLSDR
gi|376315426	GhCESA7	KAGAMNALVR
gi|376315426	GhCESA7	NVVESILHGK
gi|376315426	GhCESA7	EYEEFKVR
gi|376315426	GhCESA7	APEMYFTLK
gi|376315426	GhCESA7	QALYGYEPPK
gi|376315426	GhCESA7	NTVFFDINMK
gi|376315426	GhCESA7	EKRPGFLHHK
gi|376315426	GhCESA7	REYEEFKVR
gi|376315426	GhCESA7	EKRPGFLHHKK
gi|376315426	GhCESA7	QALYGYEPPKGPK
gi|376315426	GhCESA7	VLAGIDTNFTVTSK
gi|376315426	GhCESA7	VHPYPMSETEGAER
gi|376315426	GhCESA7	ATDDEEFGELYTFK
gi|376315426	GhCESA7	VDYLKDKVQPTFVK
gi|376315426	GhCESA7	GSAPINLSDRLNQVLR
gi|376315426	GhCESA7	GPEDDETPQIPVITGVR
gi|376315426	GhCESA7	NELVVIHGHEEPKPLK
gi|376315426	GhCESA7	VPPEGWIMQDGTPWPGNNTK
gi|376315426	GhCESA7	AQKVPPEGWIMQDGTPWPGNNTK
gi|376315426	GhCESA7	DHPGMIQVFLGQSGGHDTEGNELPR
gi|376315428	GhCESA8	KVPIASSK
gi|376315428	GhCESA8	AGAMNALVR
gi|376315428	GhCESA8	RPGFLHHK
gi|376315428	GhCESA8	GSAPINLSDR
gi|376315428	GhCESA8	KAGAMNALVR
gi|376315428	GhCESA8	EYEEFKVR
gi|376315428	GhCESA8	APEMYFTLK
gi|376315428	GhCESA8	NIAESMLHGK
gi|376315428	GhCESA8	NTVFFDINMK
gi|376315428	GhCESA8	EKRPGFLHHK
gi|376315428	GhCESA8	REYEEFKVR
gi|376315428	GhCESA8	EKRPGFLHHKK
gi|376315428	GhCESA8	VHPYPMSEPGSAR
gi|376315428	GhCESA8	VLAGIDTNFTVTSK
gi|376315428	GhCESA8	ATDDEEFGELYTFK
gi|376315428	GhCESA8	VDYLKDKVQPTFVK
gi|376315428	GhCESA8	GSAPINLSDRLNQVLR
gi|376315428	GhCESA8	GPEDDEGLQIPPGLAGVR
gi|376315428	GhCESA8	NELVVIHGHEEPKPLK
gi|376315428	GhCESA8	VPPEGWIMQDGTPWPGNNTK
gi|376315428	GhCESA8	MSYGRGPEDDEGLQIPPGLAGVR
gi|376315428	GhCESA8	SRPVSGEFPIGSSLAYGEHMSNK
gi|376315428	GhCESA8	AQKVPPEGWIMQDGTPWPGNNTK
gi|376315428	GhCESA8	SRPVSGEFPIGSSLAYGEHMSNKR
gi|376315428	GhCESA8	DHPGMIQVFLGQSGGHDTEGNELPR
gi|37529490	alpha-tubulin 4	DVNAAVATIK
gi|37529490	alpha-tubulin 4	EDAANNFAR
gi|37529490	alpha-tubulin 4	LVSQVISSLTASLR
gi|37529490	alpha-tubulin 4	SLDIERPTYTNLNR
gi|37529490	alpha-tubulin 4	AVFVDLEPTVIDEVR
gi|37529490	alpha-tubulin 4	IHFMLSSYAPVISAEK
gi|37529490	alpha-tubulin 4	TVGGGDDAFNTFFSETGAGK
gi|37529490	alpha-tubulin 4	QLFHPEQLISGKEDAANNFAR
gi|37529490	alpha-tubulin 4	AYHEQLSVAEITNSAFEPSSMMAK
gi|37529498	beta-tubulin 7	IKEEYPDR
gi|37529498	beta-tubulin 7	LAVNLIPFPR
gi|37529498	beta-tubulin 7	FPGQLNSDLR
gi|37529498	beta-tubulin 7	KLAVNLIPFPR
gi|37529498	beta-tubulin 7	VNVYYNEASGGR
gi|37529498	beta-tubulin 7	MMLTFSVFPSPK
gi|37529498	beta-tubulin 7	EVDEQMINVQNK
gi|37529498	beta-tubulin 7	FWEVVSDEHGIDPK
gi|37529498	beta-tubulin 7	AVLMDLEPGTMDSLR
gi|37529498	beta-tubulin 7	ALTIPELTQQMWDAR
gi|37529498	beta-tubulin 7	GHYTEGAELIDSVLDVVRK
gi|37529498	beta-tubulin 7	LHFFMVGFAPLTSSSSQQYR
gi|32454474	endo-1,4-beta-glucanase (KOR)	NLQDLDR
gi|32454474	endo-1,4-beta-glucanase (KOR)	LAGAQVLLSR
gi|32454474	endo-1,4-beta-glucanase (KOR)	TQIDYILGK
gi|32454474	endo-1,4-beta-glucanase (KOR)	ALMFFNAQR
gi|32454474	endo-1,4-beta-glucanase (KOR)	YEAAGELNHVK
gi|32454474	endo-1,4-beta-glucanase (KOR)	TQIDYILGKNPR
gi|32454474	endo-1,4-beta-glucanase (KOR)	DLVGGYYDAGDAIK
gi|32454474	endo-1,4-beta-glucanase (KOR)	MSYVVGFGNHYPK
gi|32454474	endo-1,4-beta-glucanase (KOR)	KMSYVVGFGNHYPK
gi|32454474	endo-1,4-beta-glucanase (KOR)	GNSGLQDGKSDPSVLMK
gi|32454474	endo-1,4-beta-glucanase (KOR)	DTSKPNPNTLVGAMVAGPDK
gi|32454474	endo-1,4-beta-glucanase (KOR)	AALSRPLDETQQSWLLGPGEQK
gi|32454474	endo-1,4-beta-glucanase (KOR)	AALSRPLDETQQSWLLGPGEQKK
gi|258489633	sucrose synthase 1	FQEIGLER
gi|258489633	sucrose synthase 1	YNLNGQFR
gi|258489633	sucrose synthase 1	QQGLNITPR
gi|258489633	sucrose synthase 1	NEILALLSR
gi|258489633	sucrose synthase 1	ALENEMLLR
gi|258489633	sucrose synthase 1	SVGNGVEFLNR
gi|258489633	sucrose synthase 1	YLEMFYALK
gi|258489633	sucrose synthase 1	LADGAFFEVLK
gi|258489633	sucrose synthase 1	ELANLVVVGGDR
gi|258489633	sucrose synthase 1	IKQQGLNITPR
gi|258489633	sucrose synthase 1	VYGTEYSDILR
gi|258489633	sucrose synthase 1	IQNLNALQHVLR
gi|4588012	putative callose synthase catalytic subunit (GhCALS)	TGLMSVIK
gi|4588012	putative callose synthase catalytic subunit (GhCALS)	VAGGNGEQVLSR
gi|4588012	putative callose synthase catalytic subunit (GhCALS)	VAFIDVVETLK
gi|4588012	putative callose synthase catalytic subunit (GhCALS)	LPSDFSIPETR
gi|4588012	putative callose synthase catalytic subunit (GhCALS)	DVGLNQIALFEGK
gi|4588012	putative callose synthase catalytic subunit (GhCALS)	ESGVFSGNLGELER
gi|4588012	putative callose synthase catalytic subunit (GhCALS)	LGEGKPENQNHAIVFTR
gi|4588012	putative callose synthase catalytic subunit (GhCALS)	VTALLGILNQAEKPEHEK
gi|211906518	glyceraldehyde-3-phosphate dehydrogenase C subunit	IGINGFGR
gi|211906518	glyceraldehyde-3-phosphate dehydrogenase C subunit	KVIISAPSK
gi|211906518	glyceraldehyde-3-phosphate dehydrogenase C subunit	KATYDEIK
gi|211906518	glyceraldehyde-3-phosphate dehydrogenase C subunit	YDSVHGQWK
gi|211906518	glyceraldehyde-3-phosphate dehydrogenase C subunit	AGIALNDNFVK
gi|211906518	glyceraldehyde-3-phosphate dehydrogenase C subunit	AAIKAESEGNLK
gi|211906518	glyceraldehyde-3-phosphate dehydrogenase C subunit	DAPMFVVGVNEK
gi|211906518	glyceraldehyde-3-phosphate dehydrogenase C subunit	VPTVDVSVVDLTVR
gi|211906518	glyceraldehyde-3-phosphate dehydrogenase C subunit	TLLFGEKPVTVFGIR
gi|211906518	glyceraldehyde-3-phosphate dehydrogenase C subunit	FGIVEGLMTTVHSITATQK
gi|211906518	glyceraldehyde-3-phosphate dehydrogenase C subunit	VIISAPSKDAPMFVVGVNEK
gi|211906518	glyceraldehyde-3-phosphate dehydrogenase C subunit	VINDKFGIVEGLMTTVHSITATQK
gi|213950353	UDP-glucuronic acid decarboxylase 2	GLPLMVSDFR
gi|213950353	UDP-glucuronic acid decarboxylase 2	AKELLGWQPK
gi|213950353	UDP-glucuronic acid decarboxylase 2	VVSNFVAQALR
gi|213950353	UDP-glucuronic acid decarboxylase 2	TAETLTMDYHR
gi|213950353	UDP-glucuronic acid decarboxylase 2	TNVVGTLNMLGLAK
gi|213950353	UDP-glucuronic acid decarboxylase 2	ETYWGNVNPIGVR
gi|213950353	UDP-glucuronic acid decarboxylase 2	GDSVIVVDNFFTGR
gi|213950353	UDP-glucuronic acid decarboxylase 2	GDSVIVVDNFFTGRK
gi|213950353	UDP-glucuronic acid decarboxylase 2	SFQYVSDLVEGLMR
gi|213950353	UDP-glucuronic acid decarboxylase 2	IVVTGGAGFVGSHLVDR
gi|213950353	UDP-glucuronic acid decarboxylase 2	FLLTSTSEVYGDPLQHPQK
gi|167313	vacuolar H+-ATPase catalytic subunit	LGDLFYR
gi|167313	vacuolar H+-ATPase catalytic subunit	TVISQALSK
gi|167313	vacuolar H+-ATPase catalytic subunit	LNEDLTAGFR
gi|167313	vacuolar H+-ATPase catalytic subunit	LAADTPLLTGQR
gi|167313	vacuolar H+-ATPase catalytic subunit	TTLVANTSNMPVAAR
gi|167313	vacuolar H+-ATPase catalytic subunit	DALAETDKITLETAK
gi|167313	vacuolar H+-ATPase catalytic subunit	NIVHFNALANQAVEK
gi|167313	vacuolar H+-ATPase catalytic subunit	LVSQKFEDPAEGEEALVAK
gi|73761683	ubiquitin extension protein	LAVLQFYK
gi|73761683	ubiquitin extension protein	ESTLHLVLR
gi|73761683	ubiquitin extension protein	IQDKEGIPPDQQR
gi|73761683	ubiquitin extension protein	TITLEVESSDTIDNVK
gi|62956018	3-ketoacyl-CoA reductase 1	GFAFQLAR
gi|62956018	3-ketoacyl-CoA reductase 1	GLNLVLVGR
gi|62956018	3-ketoacyl-CoA reductase 1	KGLNLVLVGR
gi|62956018	3-ketoacyl-CoA reductase 1	VTQAVLPGMVK
gi|62956018	3-ketoacyl-CoA reductase 1	SSFFVPSTDGYAR
gi|2911803	plasma membrane H+-ATPase, partial	ADIGIAVADATDAAR
gi|2911803	plasma membrane H+-ATPase, partial	KADIGIAVADATDAAR
gi|606942	fasciclin-like arabinogalactan protein	FLGYLESTK
gi|606942	fasciclin-like arabinogalactan protein	SVLLYHALPR
gi|606942	fasciclin-like arabinogalactan protein	YYALADFNDLSEK
gi|606942	fasciclin-like arabinogalactan protein	VTSAVHTSKPVAVYQIDK
gi|606942	fasciclin-like arabinogalactan protein	TKVTSAVHTSKPVAVYQIDK
gi|124488476	phenylcoumaran benzylic ether reductase-like protein	TLFIKPPK
gi|124488476	phenylcoumaran benzylic ether reductase-like protein	VVILGDGNPK
gi|124488476	phenylcoumaran benzylic ether reductase-like protein	VLIIGGTGYLGK
gi|124488476	phenylcoumaran benzylic ether reductase-like protein	DKVVILGDGNPK
gi|124488476	phenylcoumaran benzylic ether reductase-like protein	YTTVEEGLSHFV
gi|227434194	tonoplast intrinsic protein	NIAVGRPEEATHPDALK
